# Supplementary material for: Decrease in Bone Formation and Bone Resorption during Intravenous Methylprednisolone Pulse Therapy in Patients with Graves’ Orbitopathy
Source: J Clin Med. 2022 Aug 26;11(17):5005. doi: 10.3390/jcm11175005 (PMC9457466; doi:10.3390/jcm11175005)
Supplement: Supplementary file 1 [file jcm-11-05005-s001.zip]

Archive with 1 entries (1 files):
- jcm-1864366-supplementary.pdf
